# Supplementary material for: Lunar primitive mantle olivine returned by Chang’e-6
Source: Nat Commun. 2025 Apr 23;16:3759. doi: 10.1038/s41467-025-58820-4 (PMC12019214; doi:10.1038/s41467-025-58820-4)
Supplement: Supplementary file 3 — Supplementary Data 1 [file 41467_2025_58820_MOESM3_ESM.xlsx]

## Sheet: Olivine 
Supplementary Data 1 Chemical composition of olivine, groundmass, impact glass and spinel in this study.
Olivine ID	Spots#	SiO2	TiO2	Al2O3	FeO	MnO	MgO	CaO	Na2O	K2O	Cr2O3	NiO	CoO	Total	Fo	Ni (EPMA ppm)	Co(EPMA ppm)	Cr (EPMA ppm)	Mn(EPMA ppm)	FeO/MnO	Ni/Co(EPMA)	Ni(LA-ICP-MS ppm)	Co(LA-ICP-MS ppm)	Cr(LA-ICP-MS ppm)	Mn(LA-ICP-MS ppm)	Ni/Co(LA-ICP-MS)
The lithic fragment
Group I
Ol-01	A (rim)	41.518	0.035	0.578	7.791	0.078	48.456	0.475	0.018	0.007	0.122	0.027	0.012	99.117	91.8	211.622	94.4	834.737	604.225	99.8846	2.24175
	1 (interior)	41.158	0.04	0.053	9.733	0.116	48.237	0.232	0	0.006	0.031	0	0.012	99.618	89.9202	0	94.4	212.105	898.592	83.9052	0
	2 (interior)	41.197	0.038	0.075	8.987	0.093	49.226	0.227	0.006	0.001	0.063	0.007	0.025	99.956	90.7914	54.8649	196.667	431.053	720.423	96.6344	0.278974
	3 (interior)	41.603	0	0.022	9.48	0.098	48.39	0.196	0.005	0.003	0.036	0	0.03	99.863	90.1845	0	236	246.316	759.155	96.7347	0
	4 (interior)	41.591	0.013	0.045	9.427	0.095	48.456	0.208	0.007	0	0.031	0.001	0.021	99.895	90.246	7.83784	165.2	212.105	735.915	99.2316	0.0474445
	5 (interior)	41.056	0.055	0.031	9.66	0.094	48.284	0.197	0.007	0	0.038	0	0.019	99.448	89.997	0	149.467	260	728.169	102.766	0
	B (interior)	40.869	0.039	0.03	9.529	0.097	48.887	0.209	0.002	0.005	0.028	0.004	0.012	99.711	90.2292	31.3514	94.4	191.579	751.408	98.2371	0.332112	29	41.7	352	700	0.695444
Group II
Ol-05	A (mantle)	40.744	0	0.109	4.592	0.046	53.442	0.308	0.007	0	0.269	0.002	0.01	99.529	95.4439	15.6757	78.6667	1840.53	356.338	99.8261	0.199267
	1 (mantle)	41.015	0	0.102	5.166	0.052	52.87	0.27	0	0.005	0.321	0.008	0.026	99.835	94.8511	62.7027	204.533	2196.32	402.817	99.3462	0.306565
	2 (core)	40.787	0	0.062	8.201	0.117	49.953	0.234	0.018	0	0.098	0.006	0.01	99.486	91.6416	47.027	78.6667	670.526	906.338	70.094	0.597801
	3 (core)	40.851	0.076	0.168	9.109	0.098	48.705	0.235	0	0	0.065	0.004	0.003	99.314	90.5877	31.3514	23.6	444.737	759.155	92.949	1.32845
	4 (core)	40.74	0.004	0.12	9.45	0.11	49.069	0.327	0.006	0	0.151	0.009	0.014	100	90.3349	70.5405	110.133	1033.16	852.113	85.9091	0.640501
	5 (mantle)	40.441	0	0.422	6.764	0.077	51.208	0.702	0	0	0.225	0.017	0.015	99.871	93.1634	133.243	118	1539.47	596.479	87.8442	1.12918
	6 (mantle)	41.047	0.023	0.119	4.816	0.052	52.814	0.283	0.029	0.008	0.225	0.019	0.003	99.438	95.1783	148.919	23.6	1539.47	402.817	92.6154	6.31012
	B (mantle)	40.74	0.021	0.1	4.695	0.059	53.312	0.295	0	0	0.236	0.009	0	99.467	95.3356	70.5405	0	1614.74	457.042	79.5763
Ol06	1 (core)	40.918	0.056	0.064	9.607	0.102	48.678	0.305	0	0	0.033	0.007	0.005	99.775	90.119	54.8649	39.3333	225.789	790.141	94.1863	1.39487
	2 (core)	40.767	0.061	0.008	10.05	0.101	48.41	0.304	0	0	0.049	0.011	0.011	99.772	89.6592	86.2162	86.5333	335.263	782.394	99.505	0.996335
	3 (mantle)	41.282	0.055	0.169	6.101	0.068	51.304	0.298	0	0	0.157	0.017	0	99.451	93.8028	133.243	0	1074.21	526.761	89.7206
	4 (rim)	40.868	0.091	0.23	8.424	0.102	49.523	0.336	0	0	0.074	0.015	0.007	99.67	91.3658	117.568	55.0667	506.316	790.141	82.5882	2.135
Ol-20	A (mantle)	40.865	0.025	0.159	5.175	0.047	52.96	0.315	0	0	0.273	0.005	0.015	99.839	94.8509	39.1892	118	1867.89	364.085	110.106	0.332112
	1 (mantle)	39.965	0	0.074	6.386	0.07	52.216	0.279	0	0	0.206	0.005	0	99.201	93.6378	39.1892	0	1409.47	542.254	91.2286
	2 (core)	41.071	0.041	0.068	7.429	0.079	50.382	0.136	0	0	0.078	0.018	0.018	99.32	92.4284	141.081	141.6	533.684	611.972	94.038	0.996335
	3 (core)	40.981	0	0.03	8.565	0.092	50.575	0.15	0	0.004	0.089	0	0	100.486	91.4006	0	0	608.947	712.676	93.0978
	4 (core)	41.076	0	0.033	8.629	0.1	50.317	0.124	0	0	0.115	0.006	0	100.4	91.3014	47.027	0	786.842	774.648	86.29
	5 (mantle)	41.186	0.035	0.356	5.206	0.044	50.789	0.308	0	0.001	0.139	0.021	0	98.085	94.6122	164.595	0	951.053	340.845	118.318
	6 (mantle)	41.649	0.019	0.078	5.578	0.046	52.538	0.279	0	0	0.192	0.001	0	100.38	94.4302	7.83784	0	1313.68	356.338	121.261
	7 (mantle)	41.363	0	0.124	5.699	0.07	53.004	0.332	0	0	0.252	0.019	0.04	100.903	94.3634	148.919	314.667	1724.21	542.254	81.4143	0.473259
	B (mantle)	40.618	0	0.365	6.962	0.072	50.887	0.481	0.008	0	0.303	0.024	0.048	99.768	92.9362	188.108	377.6	2073.16	557.746	96.6944	0.498168
Ol-59	A (rim)	40.508	0.013	0.062	8.346	0.098	49.661	0.246	0	0.004	0.282	0.021	0.036	99.277	91.4607	164.595	283.2	1929.47	759.155	85.1633	0.581196
	1 (core)	40.617	0.046	0.018	10.014	0.086	49.406	0.198	0.02	0	0.106	0.01	0.023	100.544	89.8792	78.3784	180.933	725.263	666.197	116.442	0.433189
	2 (core)	40.146	0	0.018	10.04	0.098	49.22	0.188	0	0	0.106	0.012	0.022	99.85	89.8212	94.0541	173.067	725.263	759.155	102.449	0.543456
	3 (core)	40.703	0.004	0.013	9.851	0.117	48.546	0.186	0	0.004	0.129	0.019	0.006	99.578	89.8687	148.919	47.2	882.632	906.338	84.1966	3.15506
	4 (core)	40.172	0.006	0.021	9.887	0.098	49.316	0.19	0	0	0.135	0.013	0.029	99.867	89.9783	101.892	228.133	923.684	759.155	100.888	0.446633
	5 (core)	39.96	0.023	0.024	9.946	0.084	49.406	0.181	0	0	0.052	0.011	0.023	99.71	89.941	86.2162	180.933	355.789	650.704	118.405	0.476508
	B (rim)	40.095	0	0.097	8.156	0.1	50.217	0.268	0.007	0	0.276	0.016	0.006	99.238	91.7237	125.405	47.2	1888.42	774.648	81.56	2.65689
Group III
Ol-02	1 (interior)	41.641	0.091	0.217	4.555	0.054	52.453	0.259	0	0	0.13	0.036	0.013	99.449	95.3976	282.162	102.267	889.474	418.31	84.3519	2.75908	564	61	1790	418	9.2459
	2 (interior)*	40.685	0	0.219	4.312	0.069	53.996	0.298	0	0	0.235	0.047	0.009	99.87	95.7519	368.378	70.8	1607.89	534.507	62.4928	5.20308
	3 (interior)*	40.875	0.015	0.47	4.997	0.067	54.061	0.463	0.004	0.005	0.205	0.028	0.012	101.202	95.1157	219.459	94.4	1402.63	519.014	74.5821	2.32478	610	59.1	2070	394	10.3215
	4 (rim)	42.364	0.016	1.585	6.635	0.052	47.588	0.723	0.011	0	0.134	0.042	0.008	99.158	92.811	329.189	62.9333	916.842	402.817	127.596	5.23076
Ol-03	A (interior)	41.461	0.076	0.209	5.083	0.06	51.909	0.275	0	0	0.145	0.06	0.016	99.294	94.8406	470.27	125.867	992.105	464.789	84.7167	3.73626	374	55	1860	518	6.8
	1 (interior)	41.405	0	0.09	5.591	0.061	52.294	0.308	0	0.002	0.294	0.087	0.021	100.153	94.3933	681.892	165.2	2011.58	472.535	91.6557	4.12767
	2 (interior)	41.488	0	0.093	4.835	0.046	53.182	0.301	0	0	0.298	0.064	0.03	100.337	95.192	501.622	236	2038.95	356.338	105.109	2.12552
	3 (interior)	41.856	0	0.127	5.054	0.05	53.193	0.269	0	0.001	0.27	0.058	0.013	100.891	94.9862	454.595	102.267	1847.37	387.324	101.08	4.44519
	4 (interior)	41.519	0	0.106	4.925	0.059	53.408	0.276	0	0.001	0.268	0.069	0.004	100.635	95.1266	540.811	31.4667	1833.68	457.042	83.4746	17.1868
	5 (interior)	41.275	0.008	0.117	5.62	0.072	52.032	0.294	0.029	0	0.323	0.065	0.026	99.861	94.3391	509.459	204.533	2210	557.746	78.0556	2.49084
	B (rim)	40.897	0	1.319	7.188	0.098	48.664	0.756	0	0	0.357	0.038	0.045	99.362	92.4164	297.838	354	2442.63	759.155	73.3469	0.84135
Ol-04	1 (interior)	41.363	0.067	0.376	4.678	0.054	52.547	0.262	0	0	0.15	0.064	0.005	99.566	95.2872	501.622	39.3333	1026.32	418.31	86.6296	12.7531
	2 (interior)	39.767	0.004	0.083	6.012	0.054	52.646	0.289	0.01	0	0.309	0.081	0.014	99.269	94.0342	634.865	110.133	2114.21	418.31	111.333	5.76451
	3 (interior)	41.142	0.021	0.122	5.537	0.082	53.454	0.279	0.001	0	0.332	0.049	0.022	101.041	94.5585	384.054	173.067	2271.58	635.211	67.5244	2.21911	657	65.1	1940	460	10.0922
Ol07		41.447	0.066	0.171	5.775	0.059	51.586	0.303	0.001	0	0.143	0.069	0	99.62	94.1448	540.811	0	978.421	457.042	97.8814
Ol-08	A (interior)	41.527	0.041	0.298	4.796	0.046	52.292	0.263	0	0.006	0.131	0.061	0.015	99.476	95.1517	478.108	118	896.316	356.338	104.261	4.05176
	1 (interior)	41.69	0.021	0.082	5.182	0.044	52.946	0.262	0	0	0.255	0.064	0.004	100.55	94.843	501.622	31.4667	1744.74	340.845	117.773	15.9414
	2 (interior)	40.992	0	0.173	4.914	0.085	53.202	0.281	0	0	0.282	0.054	0	99.983	95.1191	423.243	0	1929.47	658.451	57.8118
	3 (interior)	41.238	0.013	0.123	5.128	0.047	53.644	0.273	0	0	0.299	0.055	0	100.82	94.9571	431.081	0	2045.79	364.085	109.106
	4 (interior)	41.387	0	0.184	6.099	0.082	52.139	0.317	0	0	0.286	0.078	0.003	100.575	93.8979	611.351	23.6	1956.84	635.211	74.378	25.9047
	B (rim)	40.442	0	0.953	10.089	0.113	48.652	0.382	0	0	0.53	0.043	0.039	101.243	89.6695	337.027	306.8	3626.32	875.352	89.2832	1.09852
Ol09		41.619	0.082	0.877	5.896	0.072	50.073	0.367	0	0	0.19	0.058	0.007	99.241	93.8601	454.595	55.0667	1300	557.746	81.8889	8.25535
Ol14		41.416	0.083	0.35	4.759	0.042	52.393	0.279	0	0	0.144	0.067	0.021	99.554	95.1962	525.135	165.2	985.263	325.352	113.31	3.17878
Ol16		41.219	0.076	0.612	6.6	0.071	49.994	0.39	0.004	0	0.171	0.056	0.014	99.207	93.1669	438.919	110.133	1170	550	92.9577	3.98534
Ol17	1 (interior)	41.399	0.086	0.26	5.317	0.065	51.942	0.278	0	0	0.152	0.049	0.008	99.556	94.6191	384.054	62.9333	1040	503.521	81.8	6.10255
	2 (interior)	40.099	0	0.185	4.965	0.063	53.236	0.389	0.004	0.002	0.253	0.043	0.008	99.247	95.0739	337.027	62.9333	1731.05	488.028	78.8095	5.3553
Ol18	1 (interior)	41.724	0.055	0.469	4.756	0.049	50.926	0.341	0.001	0	0.139	0.063	0.007	98.53	95.0676	493.784	55.0667	951.053	379.577	97.0612	8.96702
	2 (interior)	41.838	0.04	0.251	4.792	0.07	52.205	0.227	0	0	0.135	0.057	0.018	99.633	95.1479	446.757	141.6	923.684	542.254	68.4571	3.15506
	3(rim)	42.833	0.085	3.843	7.811	0.092	44.741	1.605	0.028	0	0.152	0.04	0.005	101.235	91.1585	313.514	39.3333	1040	712.676	84.9022	7.97068
Ol22		42.004	0.014	0.454	4.911	0.05	51.242	0.371	0.006	0.001	0.16	0.066	0	99.287	94.9448	517.297	0	1094.74	387.324	98.22
Ol25		41.443	0.023	0.225	5.041	0.054	52.084	0.263	0.005	0	0.206	0.068	0.026	99.438	94.8974	532.973	204.533	1409.47	418.31	93.3519	2.6058	386	56	2240	614	6.89286
Ol27		42.371	0.04	1.001	4.318	0.035	51.962	0.509	0.008	0	0.176	0.065	0	100.485	95.5871	509.459	0	1204.21	271.127	123.371
Ol60		41.281	0.015	0.16	5.52	0.046	52.419	0.302	0.01	0	0.264	0.078	0.02	100.115	94.473	611.351	157.333	1806.32	356.338	120	3.88571
Ol63		40.597	0	0.281	6.909	0.1	50.358	0.414	0	0.008	0.335	0.064	0.04	99.106	92.9177	501.622	314.667	2292.11	774.648	69.09	1.59414
Ol64		40.19	0	0.151	6.422	0.08	51.858	0.305	0.001	0	0.349	0.071	0	99.427	93.563	556.486	0	2387.89	619.718	80.275
Ol65		40.707	0	0.179	6	0.062	51.791	0.339	0	0.001	0.292	0.07	0.016	99.457	93.9531	548.649	125.867	1997.89	480.282	96.7742	4.35897
Ol67		40.677	0.006	0.192	6.993	0.07	50.963	0.33	0	0	0.283	0.058	0.035	99.607	92.9168	454.595	275.333	1936.32	542.254	99.9	1.65107
Ol69		41.196	0	0.105	5.236	0.099	53.245	0.266	0	0.001	0.25	0.068	0	100.466	94.8198	532.973	0	1710.53	766.901	52.8889
Micro-olivine
Ol10		41.235	0.038	0.173	6.383	0.072	50.955	0.298	0	0	0.149	0.032	0.017	99.352	93.4935	250.811	133.733	1019.47	557.746	88.6528	1.87545
Ol11		41.054	0.017	0.141	8.284	0.099	49.512	0.28	0.006	0.001	0.097	0	0.013	99.504	91.4954	0	102.267	663.684	766.901	83.6768	0
Ol12		41.079	0.103	0.263	8.744	0.11	48.298	0.301	0.002	0	0.088	0.005	0.01	99.003	90.8612	39.1892	78.6667	602.105	852.113	79.4909	0.498168
Ol13		41.138	0.026	0.361	7.841	0.078	49.838	0.297	0	0	0.163	0.008	0	99.75	91.962	62.7027	0	1115.26	604.225	100.526
Ol15		40.687	0.091	0.041	10.365	0.106	48.335	0.167	0.007	0.001	0.036	0	0	99.836	89.3548	0	0	246.316	821.127	97.783
Ol19		40.99	0.048	0.868	8.467	0.102	48.655	0.354	0	0	0.215	0.018	0.018	99.735	91.1844	141.081	141.6	1471.05	790.141	83.0098	0.996335
Ol28		42.561	0.06	4.581	7.553	0.084	42.515	2.021	0.035	0.005	0.216	0.024	0.008	99.663	91.0169	188.108	62.9333	1477.89	650.704	89.9167	2.98901
Ol61		40.6	0.025	0.94	6.954	0.074	49.673	0.531	0	0.011	0.361	0.002	0	99.171	92.7837	15.6757	0	2470	573.239	93.973
Ol62		40.342	0	0.115	7.437	0.069	51.155	0.266	0	0	0.361	0.027	0	99.772	92.5268	211.622	0	2470	534.507	107.783
Single olivine fragments
Ol29	1 * (interior)	41.616	0.059	0.037	5.621	0.088	52.588	0.106	0.01	0	0.091	0.008	0	100.224	94.3947	62.7027	0	622.632	681.69	63.875
	2 (interior)	42.215	0.057	0.032	5.905	0.061	51.381	0.089	0	0.002	0.051	0.011	0.002	99.806	93.9984	86.2162	15.7333	348.947	472.535	96.8033	5.47984
	3 (interior)	42.126	0.089	0.012	5.897	0.072	51.343	0.094	0	0	0.065	0.012	0.001	99.711	94.0019	94.0541	7.86667	444.737	557.746	81.9028	11.956
	4 (interior)	42.31	0.076	0.015	5.962	0.08	51.784	0.091	0	0	0.053	0.009	0.003	100.383	93.9883	70.5405	23.6	362.632	619.718	74.525	2.98901
	5 (interior)	42.195	0.073	0.011	6.001	0.075	51.591	0.098	0	0	0.058	0.013	0.003	100.118	93.9301	101.892	23.6	396.842	580.986	80.0133	4.31745	90	38.3	980	594	2.34987
	6 (interior)	42.283	0.073	0.021	5.931	0.052	51.803	0.106	0	0	0.059	0.01	0.003	100.341	94.0197	78.3784	23.6	403.684	402.817	114.058	3.32112	50	34.4	880	620	1.45349
Ol30	1 (interior)	42.469	0.149	0.103	7.29	0.08	48.796	0.176	0	0.005	0.048	0	0.001	99.117	92.3362	0	7.86667	328.421	619.718	91.125	0
	2* (interior)	41.158	0.026	0.05	7.399	0.107	52.393	0.187	0.017	0	0.173	0	0	101.51	92.7251	0	0	1183.68	828.873	69.1495
Ol31		40.621	0.058	0.222	8.617	0.089	50.963	0.243	0	0.001	0.101	0	0	100.915	91.4131	0	0	691.053	689.437	96.8202
Ol32	1 (interior)	42.145	0.14	0.066	9.084	0.094	49.521	0.168	0	0	0.054	0	0.016	101.288	90.7515	0	125.867	369.474	728.169	96.6383	0
	2* (interior)	39.844	0.034	0.073	8.897	0.128	50.875	0.173	0.005	0.002	0.077	0	0.001	100.109	91.1448	0	7.86667	526.842	991.549	69.5078	0
Ol33		41.886	0.136	0.06	10.194	0.12	48.3	0.134	0	0	0.045	0.005	0.016	100.896	89.5052	39.1892	125.867	307.895	929.577	84.95	0.311355
Ol34		42.251	0.147	0.162	11.472	0.132	45.711	0.229	0	0	0.082	0	0.013	100.199	87.7634	0	102.267	561.053	1022.54	86.9091	0
Ol35		41.313	0.119	0.048	11.626	0.126	46.898	0.152	0	0.001	0.028	0.006	0.004	100.321	87.8949	47.027	31.4667	191.579	976.056	92.2698	1.4945
Ol36		40.986	0.051	0.021	11.831	0.112	46.872	0.177	0	0	0.027	0.002	0.011	100.09	87.7017	15.6757	86.5333	184.737	867.606	105.634	0.181152
Ol37		40.347	0.11	0.033	12.512	0.124	45.861	0.177	0.001	0	0.081	0.005	0.013	99.264	86.838	39.1892	102.267	554.211	960.563	100.903	0.383206	17	61	1640	930	0.278689
Ol38	1 (interior)	41.592	0.051	0.182	4.936	0.056	51.912	0.261	0	0	0.113	0.042	0.011	99.156	94.9826	329.189	86.5333	773.158	433.803	88.1429	3.80419
	2 (interior)	41.672	0.304	0.447	5.36	0.047	49.645	1.956	0.017	0.001	0.163	0.067	0.014	99.693	94.3413	525.135	110.133	1115.26	364.085	114.043	4.76818
	3* (interior)	38.958	0.012	0.271	5.589	0.103	53.474	0.297	0.009	0.002	0.292	0.068	0	99.075	94.5121	532.973	0	1997.89	797.887	54.2621
Ol39		41.697	0.039	0.046	5.559	0.06	51.809	0.12	0	0	0.088	0.015	0.008	99.441	94.3743	117.568	62.9333	602.105	464.789	92.65	1.86813
Ol40		41.742	0.041	0.021	5.753	0.066	51.642	0.092	0	0	0.04	0.001	0	99.398	94.1717	7.83784	0	273.684	511.268	87.1667
Ol41	1 (interior)	41.469	0.077	0.002	6.245	0.064	52.084	0.047	0	0.002	0.016	0.001	0.006	100.013	93.7548	7.83784	47.2	109.474	495.775	97.5781	0.166056
	2* (interior)	41.08	0	0.029	6.515	0.07	52.837	0.068	0	0.001	0.069	0	0.035	100.704	93.589	0	275.333	472.105	542.254	93.0714	0
Ol42		41.39	0.044	0.036	6.656	0.068	51.063	0.143	0	0	0.07	0.01	0	99.48	93.2474	78.3784	0	478.947	526.761	97.8824
Ol43		41.485	0.051	0.014	7.368	0.09	50.888	0.055	0.002	0.002	0.055	0.005	0.006	100.021	92.555	39.1892	47.2	376.316	697.183	81.8667	0.830279
Ol44		41.284	0.083	0.028	8.422	0.076	49.907	0.124	0	0	0.03	0.007	0.022	99.983	91.4284	54.8649	173.067	205.263	588.732	110.816	0.317016	69	36.4	648	704	1.8956
Ol45		41.133	0.08	0.014	8.988	0.091	48.723	0.067	0	0	0.02	0.007	0.003	99.126	90.7043	54.8649	23.6	136.842	704.93	98.7692	2.32478	59	59.3	477	654	0.994941
Ol46		41.239	0.069	0.054	9.135	0.117	49.121	0.115	0	0	0.016	0	0.001	99.867	90.6358	0	7.86667	109.474	906.338	78.0769	0
Ol47		41.25	0.046	0	9.387	0.088	48.741	0.066	0	0.005	0.033	0.002	0	99.618	90.3347	15.6757	0	225.789	681.69	106.67
Ol48		40.359	0.062	0.034	8.868	0.099	48.404	0.167	0	0.003	0.138	0.008	0.018	98.16	90.762	62.7027	141.6	944.211	766.901	89.5758	0.442816	150	67	2070	593	2.23881
Ol49		41.924	0.069	1.127	8.618	0.086	48.24	0.515	0.007	0.003	0.042	0.002	0.001	100.634	90.9712	15.6757	7.86667	287.368	666.197	100.209	1.99267
Ol50		40.486	0.085	0.037	9.813	0.109	48.98	0.128	0	0	0.036	0.004	0.003	99.681	89.9844	31.3514	23.6	246.316	844.366	90.0275	1.32845
Ol51		41.831	0.077	0.039	10.687	0.124	46.219	0.18	0	0.001	0.048	0.001	0	99.207	88.6165	7.83784	0	328.421	960.563	86.1855
Ol52		40.695	0.071	0.028	10.995	0.112	47.344	0.103	0.002	0.002	0.05	0.003	0.026	99.431	88.5724	23.5135	204.533	342.105	867.606	98.1696	0.114962
Ol53		42.058	0.181	0.787	8.431	0.093	46.232	1.098	0.04	0.013	0.086	0.021	0.002	99.042	90.8007	164.595	15.7333	588.421	720.423	90.6559	10.4615
Ol54		41.345	0.069	0.251	4.581	0.06	51.29	0.277	0.011	0.001	0.125	0.061	0.009	98.08	95.2726	478.108	70.8	855.263	464.789	76.35	6.75294
Ol55		40.188	0	0.037	9.682	0.088	49.889	0.093	0.008	0.002	0.102	0.033	0.009	100.105	90.2676	258.649	70.8	697.895	681.69	110.023	3.65323	43	50.9	640	740	0.844794
Ol56		39.651	0	0.024	9.709	0.16	49.974	0.07	0	0.006	0.114	0	0	99.708	90.2581	0	0	780	1239.44	60.6812		64	52	565	780	1.23077
Ol57		40.073	0.053	0.02	11.972	0.138	47.652	0.115	0	0	0.008	0	0.063	100.094	87.7519	0	495.6	54.7368	1069.01	86.7536	0	4	40.9	289	831	0.0977995
Ol58		40.286	0	0.03	9.524	0.158	49.793	0.131	0	0.005	0.082	0	0.021	100.03	90.3945	0	165.2	561.053	1223.94	60.2785	0	123	48	700	790	2.5625
*: Data from EPMA Lab at CUGB.
#: Spots in Bold represent traverse across olivine grain from A towards B.

## Sheet: Groundmass and Impact glass
Supplementary Table 1 Chemical composition of olivine, groundmass, impact glass and spinel in this study.
	SiO2	TiO2	Al2O3	FeO	MnO	MgO	CaO	Na2O	K2O	Cr2O3	NiO	CoO	Total...	Mg#
Groundmass EPMA
GM-1	48.496	0.065	23.517	5.214	0.066	7.403	12.417	0.207	0.008	0.176	0.009	0	97.578	71.8761
GM-2	48.766	0.048	22.764	4.89	0.046	7.841	12.539	0.191	0.008	0.161	0.01	0.014	97.278	74.2683
GM-3	48.961	0.043	23.162	5.028	0.058	7.454	12.606	0.195	0.011	0.093	0	0	97.611	72.7409
GM-4	48.873	0.081	23.221	5.522	0.023	8.872	11.497	0.184	0	0.389	0.014	0	98.676	74.3062
GM-5	45.92	0	21.753	7.528	0.122	11.818	11.758	0.19	0.003	0.235	0.076	0.008	99.411	73.8615
GM-6	48.233	0.017	25.719	4.372	0.068	6.271	14.377	0.217	0	0.289	0	0.013	99.576	72.0814
average(n=6)	48.2082	0.0423333	23.356	5.42567	0.0638333	8.2765	12.5323	0.197333	0.005	0.223833	0.0181667	0.00583333	98.355	73.3033
Groundmass EDS
GM-a	48.49		23.15	6.966	0.11	9.66	11.53			0.4			101.07	71.3969
GM-b	46.71		19.99	6.948	0.1	15.2	9.92			0.26	0.11		100	79.7482
GM-c	47.28		20.75	6.948	0.11	13.55	10.28			0.31			100	77.8288
average(n=3)	47.4933		21.2967	6.954	0.106667	12.8033	10.5767			0.323333	0.11		100.357	76.82
Impact glass
IM-1	44.919	3.286	14.625	16.793	0.297	7.036	11.77	0.3	0.072	0.235	0	0	99.333	42.993
IM-2	44.041	3.002	16.935	15.485	0.162	6.27	11.799	0.29	0.109	0.227	0.027	0.093	98.44	42.1576
IM-3	47.352	2.254	12.976	17.006	0.257	7.442	12.032	0.297	0.07	0.369	0.109	0.052	100.218	44.0622
IM-4	50.699	0.641	15.892	10.8	0.144	10.144	10.409	0.198	0.092	0.315	0.013	0.113	99.459	62.8345
IM-5	47.643	0.8	20.007	8.402	0.135	8.208	13.025	0.206	0.049	0.263	0	0.037	98.775	63.7476
IM-6	44.601	3.644	16.084	14.953	0.253	7.655	12.322	0.27	0.046	0.3	0	0.034	100.162	47.957

## Sheet: Spinel
Supplementary Table 1 Chemical composition of olivine, groundmass, impact glass and spinel in this study.
	SiO2	TiO2	Al2O3	FeO	MnO	MgO	CaO	Na2O	K2O	Cr2O3	NiO	CoO	Total...
Spl-1	28.419	0.142	36.447	9.271	0.132	13.226	2.631	0.069	0.007	10.568	0.008	0.014	100.934
Spl1-1	28.572	0.123	36.672	9.263	0.111	13.214	2.568	0.017	0.005	9.958	0.009	0	100.512
Spl1-2	20.872	0.099	41.014	8.65	0.108	15.686	1.596	0	0	12.17	0.011	0.024	100.23
Spl-2	18.994	0.096	45.231	7.833	0.084	16.778	2.784	0.043	0.006	9.675	0.027	0.02	101.571
Spl-3	8.012	0.108	52.455	6.264	0.074	21.656	0.995	0.011	0	10.692	0.021	0.007	100.295
Calculated spinel composition*			58.816	5.18	0.0511	24.693	0.6			10.95			100.29
* The spinel composition was extrapolated by assuming SiO2 = 0 wt.%
