# Supplementary material for: Lunar primitive mantle olivine returned by Chang’e-6
Source: Nat Commun. 2025 Apr 23;16:3759. doi: 10.1038/s41467-025-58820-4 (PMC12019214; doi:10.1038/s41467-025-58820-4)
Supplement: Supplementary file 4 — Supplementary Data 2 [file 41467_2025_58820_MOESM4_ESM.xlsx]

## Sheet: sheet 1
Supplementary Data 2 Oxygen isotope ratios of olivine and reference materials in this study.
	δ18O(‰)	2se	δ17O(‰)	2se	∆17O	2se
Olivine
Ol01-1	5.00212	0.0850375	2.23113	0.246757	-0.392486	0.260998
Ol01-2	5.39111	0.105296	2.51618	0.252667	-0.31146	0.27373
Ol01-3	5.47489	0.125595	2.94453	0.22899	0.0729554	0.261172
Ol01 average(n=3)	5.28937		2.56395		-0.21033
Ol02	5.00162	0.099112	2.86936	0.273329	0.246007	0.290744
Ol03	5.13777	0.116877	2.58744	0.263864	-0.10732	0.288591
Ol47	5.33288	0.0752827	3.10238	0.257104	0.305281	0.267899
Ol55	5.48648	0.0821333	2.58448	0.278444	-0.293177	0.290305
Ol56	5.42863	0.0847317	3.04286	0.26628	0.195543	0.279436
Ol57	5.14836	0.0737266	2.69255	0.241977	-0.00776363	0.252959
Ol58	5.40021	0.067845	3.19844	0.240276	0.36603	0.24967
Olivine average	5.28041		2.77693		-0.032491
1sd	0.189904		0.30494		0.25893
Reference materials
NIST610@1	10.9654	0.110615	5.58869	0.271541	-0.162639	0.293207
NIST610@2	10.9848	0.106395	5.91394	0.2171	0.152409	0.241769
NIST610@3	10.9314	0.115822	5.44329	0.533367	-0.290249	0.545798
NIST610@4	10.7584	0.115607	5.74688	0.261728	0.104099	0.286123
Nist610-6764@1	11.0092	0.114532	5.56628	0.255194	-0.208067	0.279717
Nist610-6764@2	10.8965	0.113991	5.78685	0.267541	0.0716221	0.290813
Nist610-6764@3	10.7853	0.132608	5.59734	0.246609	-0.0595594	0.280001
Nist610-6764@4	11.0701	0.111416	5.55245	0.286312	-0.253814	0.307227
Nist610-6765@1	10.7888	0.115579	5.86308	0.258116	0.204344	0.282811
NIST SRM 610 average	10.91		5.6732		-0.049095
1sd	0.110675		0.159735		0.187489
Sancarlos@1	5.28212	0.0853187	3.00983	0.241557	0.23936	0.256182
Sancarlos@2	5.21828	0.0829194	2.72243	0.246765	-0.0145592	0.260324
Sancarlos@3	5.07815	0.0970996	2.41624	0.238382	-0.247252	0.257399
Sancarlos@4	5.35393	0.0946461	2.89732	0.267668	0.0891874	0.283909
Sancarlos@5	5.31752	0.0942233	2.60418	0.236837	-0.184861	0.254892
Sancarlos@6	5.20969	0.0979583	2.72595	0.237778	-0.00652748	0.257165
Sancarlos@7	4.93191	0.0994941	2.55941	0.240418	-0.0273735	0.260192
Sancarlos@8	5.50642	0.106787	2.69541	0.246248	-0.192703	0.268406
Sancarlos@9	4.95934	0.105275	2.44247	0.254228	-0.158704	0.275163
Sancarlos@10	5.47051	0.105498	2.89772	0.2358	0.0284327	0.258324
Sancarlos@11	5.42214	0.114902	3.05903	0.274696	0.215125	0.297759
San Carlos olivine average	5.25		2.73		-0.023625
1sd	0.194481		0.216799		0.162735
