# Supplementary material for: Lunar primitive mantle olivine returned by Chang’e-6
Source: Nat Commun. 2025 Apr 23;16:3759. doi: 10.1038/s41467-025-58820-4 (PMC12019214; doi:10.1038/s41467-025-58820-4)
Supplement: Supplementary file 5 — Supplementary Data 3 [file 41467_2025_58820_MOESM5_ESM.xlsx]

## Sheet: sheet 1
Supplementary Data 3 Ni,Co, Cr and Mn contents of reference materials by LA-ICPMS in this study.
	Ni(ppm)	Co(ppm)	Cr(ppm)	Mn(ppm)
GOR132G-1	1200	94	2560	1210
GOR132G-2	1200	102	2580	1021
GOR132G-3	1240	104	2430	1180
GOR132G-4	1325	103	2840	970
GOR132G-5	1260	91	2540	1190
GOR132G-6	1230	92	2450	941
GOR132G-7	1293	93	2570	1147
GOR132G-8	1380	103	2800	980
GOR132G-9	1204	108	2600	1030
GOR132G average	1259.11	98.8889	2596.67	1074.33
2se	41.7285	4.22222	92.9157	70.9468
reference value (the GeoReM database)	1187	92.7	2528	1193
MongOLSh11-2-1	2610	127	168	1140
MongOLSh11-2-2	2530	131	113	920
MongOLSh11-2-3	2680	145	152	1060
MongOLSh11-2-4	2780	136	156	1055
MongOLSh11-2-5	2579	115	90	1250
MongOLSh11-2-6	2890	145	79	869
MongOLSh11-2-7	2640	147	147	1069
MongOLSh11-2-8	2900	144	59	902
MongOLSh11-2-9	2760	147	164	965
MongOLSh11 average	2707.67	137.444	125.333	1025.56
2se	88.5726	7.43947	27.2682	82.3267
reference value*	2717	139	123	1133
*.Wu, S., Wu, Y., Yang, Y., Wang, H., Huang, C., Xie, L., & Yang, J. (2020). Simultaneous quantification of Forsterite content and minor–trace elements in olivine by LA–ICP–MS and geological applications in Emeishan large Igneous Province. Minerals, 10(7), 634.
